# Supplementary material for: Impact of Cold Plasma Treatment on the Shelf Life and Metabolite Profiles of Strawberries during Storage
Source: ACS Food Sci Technol. 2025 Oct 3;5(10):3929–41. doi: 10.1021/acsfoodscitech.5c00700 (PMC12538710; doi:10.1021/acsfoodscitech.5c00700)
Supplement: Supplementary file 2 [file fs5c00700_si_003.xlsx]

## Sheet: Table S-3
					C-0 A	C-0 B	C-0 C	C-1 A	C-1 B	C-1 C	C-3 A	C-3 B	C-3 C	C-6 A	C-6 B	C-6 C	QC1	QC2	QC3	QC4	QC5	T-0 A	T-0 B	T-0 C	T-1 A	T-1 B	T-1 C	T-3 A	T-3 B	T-3 C	T-6 A	T-6 B
		Acids	tR	RI	C-0	C-0	C-0	C-1	C-1	C-1	C-3	C-3	C-3	C-6	C-6	C-6	QC	QC	QC	QC	QC	T-0	T-0	T-0	T-1	T-1	T-1	T-3	T-3	T-3	T-6	T-6
N.1	N.1	Boric acid-3TMS	7.697	1011.7	41382.6	22596.2	38107.8	18578	1126.02	761.507	83485.3	246.012	127348	130761	322029	1072.18	21017.5	66236.7	26793	28478.5	80764.7	61301.2	24206.8	919.809	57399.1	39739.1	825.538	41388	164948	52915.5	30055.2	72432.6
N.4	N.2	Lactic acid-2TMS	9.493	1087.5	368198	269254	247491	2157.22	1.21635e+06	592834	333687	334042	708679	767820	679989	944519	218711	321620	212530	321565	300976	397879	248361	1.40667e+06	558862	446730	829402	276504	936705	554296	436350	298043
N.5	N.3	Glycolic acid-2TMS	9.826	1101.6	1723.06	1811.09	1986.69	2157.22	1103.89	1498.19	5119.91	1681.72	1049.09	1371.47	1955.94	2281.37	936.398	NF	1136.69	1993.15	1554.13	1640.37	2048.71	1278.55	1969.25	1588.67	1833.01	2903.89		2170.67	1859.44	1765.77
N.8	N.4	Oxalic acid-2TMS	11.115	1156	220386	199858	189988	544.025	212012	207687	138374	219482	236417	221032	197281	161529	213339	165922	180615	194687	193480	191965	164571	196657	193568	223815	184599	184090	213856	162342	173774	166664
N.11	N.81	phosphoric acid-TMS	13.915	1274	4.38318e+06	3.98644e+06	5.57486e+06	2.20334e+06	5.64892e+06	5.12791e+06	2.03545e+06	4.63834e+06	5.72932e+06	5.04366e+06	4.735e+06	5.57764e+06	4.04195e+06	4.46991e+06	4.3456e+06	6.10884e+06	6.0554e+06	6.76892e+06	5.64955e+06	5.93923e+06	5.39446e+06	5.24706e+06	6.18223e+06	4.40259e+06	4.97477e+06	4.56118e+06	6.07287e+06	4.35237e+06
N.15	N.5	Maleic acid	14.637	1304.6	78915.1	73745.4	90148.1	96999.8	164834	99790.8	75451.6	91937.3	90984.5	84317.3	85871.1	84679.8	47286	106922	89502.4	87291.7	87401.7	117850	81443.8	119621	108018	85013.2	89807.1	131006	78627.8	106289	94359	101972
N.16	N.6	Butanedioic acid-2TMS	14.88	1315.3	42772	44769	94700.3	23294.6	34776.2	36852.7	29439.2	45733	61155.7	43203.9	39677.8	78686.8	42623.7	47811.7	48815.3	58706.6	58323.7	63419.3	78548.9	53895	42848.6	39303.3	85405.4	58734.7	38121.4	49784.2	60536	47409
N.18	N.7	Itaconic acid-2TMS	15.486	1342.1	279000	243233	255344	315239	502166	455495	244431	243150	243110	239183	245961	322415	330121	372638	294959	285142	224988	337823	285645	421899	449798	260314	332216	423544	254483	354075	281023	345984
N.19	N.8	Itaconic acid-2TMS	15.621	1348.1	124639	112786	120645	98934.2	204442	126751	90927	105001	98847.4	104574	107119	121596	54430.8	152209	126984	122217	96165.4	166973	114367	164819	143523	120375	129742	173331	103371	135270	115522	131894
N.20	N.9	Fumaric acid-2TMS	15.682	1350.7	280922	284035	327348	377337	445290	409214	274915	323503	322859	337206	301276	364489	277679	367963	322846	331216	322150	364538	313031	403461	383043	313801	336073	398182	279833	364172	351852	343729
N.23	N.10	Nonanoic acid-TMS	15.94	1362.1	22518	12838	14234.2	9695.73	17103.5	12691.1	4268.09	13659.2	16194.4	19653.9	16907.1	15437.8	18148.4	15850.4	9074	14392.7	13987.1	22998.2	15322.8	18172.1	22076.6	16219.1	26752.6	15873.5	21572.6	19992.8	14903.5	14776.1
N.27	N.11	Methylmaleic acid-2TMS	16.764	1398.5	58148.1	57090.7	59672.4	56731.5	89556.8	74691.1	50992.6	54678.1	53209	54202.3	58575.2	63034.7	45773.1	70147.2	61635.3	63741	53401.9	73917.9	58217.6	78985.1	71983.6	55762.2	65382	78696.3	59080.2	67653	63263.4	66924.4
N.28	N.12	Pentanedioic acid-2TMS	16.877	1403.7	1015.42	527.076	657.408	1239.73	1364.93	1218.1	944.783	639.417	1031.82	1017.99	705.157	1592.72	1870.14	1016.02	822.786	704.58	889.624	1095.77	1144.25	1143.35	1385.19	731.341	942.325	1124.71	991.274	1251.01	878.702	1174.72
N.31	N.13	Malic acid-3TMS	18.611	1485.6	6.77294e+06	6.95729e+06	6.66809e+06	4.18036e+06	7.71079e+06	7.00058e+06	4.1536e+06	7.96468e+06	7.88724e+06	8.28187e+06	7.2501e+06	6.83757e+06	5.92495e+06	6.75851e+06	6.71289e+06	8.04762e+06	8.27486e+06	7.10075e+06	6.55249e+06	7.71828e+06	8.09298e+06	7.51802e+06	6.66237e+06	6.76635e+06	7.41128e+06	7.58333e+06	8.26877e+06	7.10761e+06
N.62	N.14	4-Coumaric acid-2TMS	26.916	1939.6	112864	99648.6	162581	22481.2	178099	130947	36885.1	126862	129478	136970	168264	174767	118138	134765	134605	148601	154641	181591	153256	130625	82506	90971.9	148376	174198	148597	156629	148547	127540
N.65	N.15	Gluconic acid-6TMS	27.761	1991.7	5742.23	8792.89	8783.33	3561.01	12533.9	8984.27	3814.03	10129.2	9742.89	8277.92	8809.24	20779.4	5907.33	7675.36	6901.95	10148.2	9409.91	8854.29	7090.79	7929.01	6777.22	7951.5	9758.72	7984.12	7176.41	7200.91	8447.7	7773.79
N.66	N.16	Gluconic acid-6TMS	27.992	2006.2	31763.4	25266.6	33935.1	16221.7	48819.9	36082.8	13947.3	39451.7	41537.4	41864	42704.3	45455.1	29853.4	35672.9	33965.9	42781.4	48636.5	50744.9	36322	33225.6	37139.3	32875.3	40908.9	36935.8	39972	37576.9	49785.1	33952.7
N.83	N.17	Hexanedioic acid, bis(2-ethylhexyl) ester	33.654	2392.7	229910	239746	252268	56234.7	258613	252123	79943.7	264541	265224	262631	274467	261315	187517	250023	228941	243073	253218	249993	259696	257723	272645	250056	294652	217229	239434	240959	238277	233233
N.33	N.18	4-Aminobutanoic acid-3TMS	19.368	1522.6	642557	703476	560161	223642	708976	587167	232498	602405	561143	415409	312630	527037	430220	488722	469282	614354	614261	738454	517159	677242	665596	473841	530844	437939	581527	252639	379808	274368
N.37	N.19	3-Hydroxybenzoic acid-2TMS	20.175	1562.9	24580.5	21937.3	21941.4	21607.3	28869.1	20211	18907.2	23442.6	22483.4	22953.6	22167.5	23878.7	10859	24582.6	21921	23608.7	22706.6	24193.1	22041.1	25552.6	24908.6	21959.2	23430.8	26667.8	20765.4	25501.6	21390.4	24597
N.36	N.20	Erythronic acid-4TMS	20.022	1555.3	26019	31273.7	58387.7	18539.7	40589.2	32242.7	21336.9	48102.5	54112	52829.5	49814.1	75471	38291.4	37199.1	38090.8	49240.5	52601	46675.3	53784.3	39113.3	30800.9	29483.8	50650.6	53004.8	36358.1	43118.2	60908.4	46593.4
N.52	N.21	Aconitic acid-3TMS	23.588	1744.7	483789	451200	420146	242087	806874	633038	261734	522515	456033	451525	447933	443051	517477	540109	509923	552545	504757	571520	388903	547181	681154	477513	575692	529328	525311	527980	546409	526830
N.55	N.22	Shikimic acid-4TMS	24.694	1807.1	70773.2	89442.7	69488	21581.6	68950	51100.5	23151.7	63272.8	71766.3	58097.9	62882.9	72588.3	46926	53588.3	65039.2	78174.1	83860.5	121332	60864.9	77695.7	63085.3	59290.7	107101	77992.9	53252.6	119243	72028.5	53189.1
N.56	N.23	Citric acid-4TMS	24.796	1813.1	4.92598e+06	4.91963e+06	4.20833e+06	2.01769e+06	5.69334e+06	4.36205e+06	2.57728e+06	5.51778e+06	5.32366e+06	5.33241e+06	5.11207e+06	4.23124e+06	3.61896e+06	4.51794e+06	4.62468e+06	5.4984e+06	5.73383e+06	5.3558e+06	4.11935e+06	4.70871e+06	5.10955e+06	4.87556e+06	5.08866e+06	4.47134e+06	5.21426e+06	4.67342e+06	5.40121e+06	4.39136e+06
N.57	N.24	Dehydroascorbic acid dimer, 2MEOX	25.253	1839.9	327771	275680	306152	140518	445138	327096	143287	320454	354852	325397	286080	291866	254410	279676	276792	369424	380072	386028	200306	253411	356531	287910	392742	294260	351186	307789	376033	300307
N.58	N.25	Quininic acid-5TMS	25.445	1851.3	493602	674003	669300	313592	950007	609953	280959	856442	845933	776698	762664	756986	566651	672148	631248	810430	806754	791025	635505	756323	747679	550830	761748	612910	613195	640586	922793	626527
N.70	N.26	Hexadecanoic acid-3TMS	28.574	2043.8	584123	628080	630653	254439	698178	681225	369347	645434	746075	644728	643057	656652	475122	615519	593558	622772	597355	660866	634006	636733	664744	642033	679360	554468	744723	623109	587693	708329
N.69	N.27	Galactaric acid-6TMS	28.446	2035.5	20635	19112.9	21522.6	7324.9	32793.5	20181.2	11288	24883.6	27366.9	27473	33237	32957.7	18633.5	23891.7	22557.3	29889.9	31026.5	31742.3	22095.3	13904.9	13902	15850.8	32870.6	30634.2	24546.9	28574.3	32721.6	32228.1
N.44	N.28	Ribonic acid-5-TMS	22.485	1683.7	49674.1	47694.6	51877.4	23628.7	54249.3	52245.4	27348.2	57296.2	55987.9	54006.3	56112.2	55458	43225.5	49975.3	47558.6	54366.3	54467.9	49766.6	52476.1	54471	51801.8	50425.4	56348.6	46138.2	49951.7	51362	49114.7	49060.9
N.63	N.29	Ascorbic acid-4TMS	26.952	1942.2	76382.5	70055.2	86409.5	19901.6	111243	81229	27617.4	90128.2	89228.4	98812.5	100623	95666	67220.7	77655.6	75698.8	100373	99817.5	115944	73146.2	72898.8	92945.1	69605.5	109200	94722.8	88651.4	104810	111007	87835
N.76	N.30	Stearic acid-TMS	31.553	2242.6	285703	292714	316887	110704	347300	332361	152711	329526	354869	297999	307016	328402	221147	290695	289225	298434	294959	325328	295894	319131	319518	333738	335070	278148	339104	297376	283410	323627
		Aminoacids
N.6	N.31	L-Alanine-2TMS	10.124	1114.2	26487.9	63706.7	86243.5	34081.5	44953.1	37202.1	32292.9	30984.1	45200.3	32912.9	16481.6	148548	33944.9	45727.2	44286.9	58019	51336.1	44780.9	70993.8	81440.6	32815.1	23463	81591.8	27585	40320.9	20882.3	68461.4	28070.4
N.7	N.32	L-Valine -TMS	10.164	1115.9	22123	57478.2	35066.5	6138.55	28204.5	20692	9506.84	28194.2	37242.8	31372.6	18849.2	155346	28039.7	32558.8	32001.2	45305.9	44528.1	30118.9	22357.5	55403.4	24745.8	22565.8	70726.4	18384	37223.3	19464.5	90785.3	29085.3
N.6	N.33	L-Alanine-2TMS	10.342	1123.4	43466.5	132849	170119	53716.9	62143.6	63397.2	62375.7	49957.9	91843.8	54745.1	27567.5	170952	68392.1	63461.3	76413.5	103981	93572.4	65914.9	107081	156034	48805.9	35558.4	122010	42516.2	69852.9	31669.6	135602	43003.8
N.13	N.34	L-Threonine-2TMS	14.448	1296.4	25208.4	71324.7	71668.5	7181.27	37790	30092.1	12706.9	37640.4	59712.2	42515.5	27928.7	122387	37706.5	43138.3	40367.4	57505.2	60040.5	45963.1	55536.9	69794	30367.9	18661	100158	26860.7	41594.8	27077.3	119810	44530.5
N.17	N.35	Uracil-2TMS	15.374	1337.1	14123	12950.7	12025.7	29904.1	25686.1	38359.4	17561.2	11094.1	11796.6	9871.13	9726.14	17260.2	49130.5	17859.5	15296.3	13635.4	11152	16400.1	15562.2	25283.7	31142.3	14603.7	16226.1	26054.7	10964.7	16517.4	14974.6	16226.9
N.21	N.36	Alanine-3TMS	15.784	1355.2	89482	195201	268765	47102.7	112764	83884.4	111584	124222	182695	163786	139873	251812	187135	114872	128213	176492	205741	165059	187400	253184	97617.1	109504	191242	92802.2	205255	80404.4	366387	123403
N.26	N.37	L-Threonine-3TMS	16.405	1382.7	6465.75	14403.2	14618.8	9266.14	8135.85	8638.09	12294.5	6666.7	15150.8	7009.48	5045.49	15947.2	8091.32	6623.73	8477.82	11779	10960.7	9527.15	7183.1	10615	5929.4	4546.58	14250.6	6627.19	7876.54	6194.59	17096.1	5875.85
N.29	N.38	β-Alanine-3TMS	17.285	1423	29822.5	31018.6	76715.4	23735.7	33520.8	36920.4	21624.5	35705	42392.3	26649.6	29554.8	88164.8	36823.2	42183.8	39999.2	54302.6	49051.3	43366.6	53642.3	34346.2	38417.7	43662.8	61485.2	66122.3	41212.5	39682.9	46505.8	39301.7
N.32	N.39	L-5-Oxoproline-2TMS	19.206	1514.4	600686	1.05535e+06	987912	302013	673416	764428	288149	649269	879687	756958	574797	999105	761360	714274	665700	903914	856395	800909	737870	1.0909e+06	836693	520452	1.12754e+06	583460	767628	649201	1.32723e+06	688962
		Sugars
N.39	N.40	Xylose-4TMS, MEOX	21.66	1639.8	535119	786469	783255	387631	1.57965e+06	766226	405170	925293	1.11992e+06	931262	1.21136e+06	1.1364e+06	758701	834937	811151	1.04961e+06	1.06159e+06	1.28489e+06	741361	763305	726248	594772	982492	733762	1.1278e+06	722879	1.15662e+06	823448
N.39	N.41	Xylose-4TMS, MEOX	21.847	1649.7	2.56371e+06	4.25283e+06	3.923e+06	1.96888e+06	8.36328e+06	4.03939e+06	2.07101e+06	4.84101e+06	5.75806e+06	4.89234e+06	6.38923e+06	6.06032e+06	3.82939e+06	4.43783e+06	4.34582e+06	5.44053e+06	5.65172e+06	6.73172e+06	3.91428e+06	4.10751e+06	3.77661e+06	3.05669e+06	5.29308e+06	3.81548e+06	5.82213e+06	3.80224e+06	5.79298e+06	4.23441e+06
N.40	N.42	Arabinose, 4TMS	21.973	1656.4	40853.4	86915.9	71913.2	33633.1	214108	75826.3	36204.9	96083	105889	86887.4	133505	139827	78778.9	88255.3	89381.5	101099	100170	131506	72760.3	77584.5	75004.8	56002.5	107508	72457.3	109870	56648.5	102828	86993.1
N.41	N.43	d-Ribose-4TMS, MEOX	21.973	1656.4	149159	146457	189040	85419.9	238128	173025	87428.2	188009	203948	220856	250017	272847	160919	178812	175486	221583	238107	231586	191019	166706	196728	176994	192446	184420	222403	196323	265824	217114
N.42	N.44	Xylose, 4TMS	22.254	1671.4	6860.04	6274.87	6764.99	4077.59	6665.74	8090.59	3171.48	6860.4	6754.49	7625.75	6562.86	8219.91	7374.93	6310.77	7074.01	7370.28	7216.68	8418.05	7679.02	6484.96	6761.01	6467.66	6640.4	7681.85	6281.82	6828.68	8399.95	7881.34
N.45	N.45	Xylitol, 5TMS derivative	22.373	1677.7	13163.3	11277.3	16760.8	5064.43	12356.6	13417.3	5489.21	13832.8	13909	13861.6	11787.1	17582.9	11523.7	12739.7	11471.2	14721	14252.8	14670.4	13174.2	11841	12811.9	12193.2	14340	13638.3	13324	11976.5	18348.5	14128.1
N.48	N.46	Myo-Inositol, 6TMS derivative	22.858	1703.8	3430.42	3573.15	3882.28	1440.84	3496.98	3806.2	1356.54	3755.53	3851.5	3445.68	3110.63	4690.59	3351.67	3509.17	3635.17	3421.3	4544.31	4037.35	4216.1	3886.43	3920.47	3444.89	3728.89	3925.46	3021.62	4221.09	4331.25	3402.92
N.49	N.47	Arabitol, 5TMS derivative	23.014	1712.6	21050.4	22154.6	28146.7	12409.6	25068.6	22740.2	14144.8	24359.9	27806.8	28439.7	30002.8	32511.7	21360	22984.8	24055.7	28503.8	29231.6	27135.3	23534.8	21174.9	21946.6	22370.2	27704.3	22813.2	24794.9	21616.3	35438	24508.2
N.53	N.48	Ribofuranose, 4TMS	23.869	1760.5	3.41794e+06	2.82896e+06	4.40685e+06	1.03287e+06	3.54e+06	3.26888e+06	1.20301e+06	3.63852e+06	3.74363e+06	3.56254e+06	4.13887e+06	4.76391e+06	2.77509e+06	3.41815e+06	3.35698e+06	4.15624e+06	4.3127e+06	3.96223e+06	4.28309e+06	3.13021e+06	3.47947e+06	3.26963e+06	3.8841e+06	3.95961e+06	3.76416e+06	4.04477e+06	4.39046e+06	3.75115e+06
N.53	N.49	Ribofuranose, 4TMS	24.117	1774.4	1.40063e+06	749123	1.14118e+06	647563	1.14182e+06	1.24241e+06	595045	1.22426e+06	1.25416e+06	1.12037e+06	1.46527e+06	1.38991e+06	1.05476e+06	899641	1.07048e+06	1.30604e+06	1.35586e+06	1.25528e+06	1.12852e+06	650160	1.15135e+06	1.40156e+06	917655	1.53922e+06	1.10161e+06	1.2943e+06	995405	1.09113e+06
N.59	N.50	D-Fructose-5TMS, MEOX	25.698	1866.2	5.70892e+06	5.36999e+06	6.61085e+06	3.55609e+06	5.96598e+06	5.52575e+06	3.53426e+06	6.2015e+06	6.39019e+06	6.19438e+06	6.26974e+06	7.44105e+06	5.16331e+06	5.82984e+06	5.66567e+06	6.59311e+06	6.86542e+06	6.34499e+06	6.49889e+06	5.49879e+06	5.80182e+06	5.58052e+06	6.37861e+06	6.11375e+06	5.96248e+06	6.19185e+06	7.08155e+06	5.97518e+06
N.60	N.51	D-Fructose-5TMS, MEOX	25.981	1882.8	3.72224e+06	3.52391e+06	4.15191e+06	2.52053e+06	3.9484e+06	3.59646e+06	2.50612e+06	3.98164e+06	4.13395e+06	4.10639e+06	3.99512e+06	4.25455e+06	3.40881e+06	3.68169e+06	3.71663e+06	4.02333e+06	4.26385e+06	4.12698e+06	4.04382e+06	3.64666e+06	3.80851e+06	3.68358e+06	4.04923e+06	3.95243e+06	3.80478e+06	4.14502e+06	4.19227e+06	3.82997e+06
N.61	N.52	D-Glucose-5TMS, MEOXe	26.174	1894.2	2.85039e+07	2.62048e+07	3.2888e+07	1.70963e+07	2.88346e+07	2.80512e+07	1.73112e+07	2.98772e+07	3.09595e+07	2.99341e+07	3.02127e+07	2.44108e+06	2.57132e+07	2.86899e+07	2.82915e+07	3.23648e+07	3.34942e+07	3.13274e+07	3.30229e+07	2.80936e+07	3.02769e+07	2.805e+07	3.21765e+07	3.11776e+07	2.96869e+07	3.08709e+07	3.38595e+07	2.91055e+07
N.61	N.53	D-Glucose-5TMS, MEOXe	26.517	1915.1	1.00903e+07	9.46416e+06	1.06563e+07	6.77325e+06	9.92877e+06	9.72151e+06	6.86542e+06	1.03571e+07	1.02975e+07	1.06764e+07	1.02721e+07	1.13183e+07	9.16573e+06	9.80435e+06	9.5201e+06	1.07701e+07	1.08219e+07	1.04634e+07	1.07402e+07	9.74388e+06	1.02133e+07	1.00658e+07	1.05034e+07	1.04732e+07	9.96631e+06	1.02849e+07	1.09735e+07	1.01991e+07
N.64	N.54	D-Glucopyranose, 5TMS	27.512	1976.4	545075	624630	468134	61085.2	739027	176626	86648.1	256397	494937	130286	266704	403983	123948	166697	543491	773706	684261	4.46982e+06	580211	357394	356849	329189	3.43309e+06	1.13285e+06	374442	2.51734e+06	505235	178404
N.71	N.55	Myo-Inositol, 6TMS	29.195	2083.8	4.56948e+06	3.35281e+06	4.95886e+06	1.481e+06	2.4979e+06	3.35145e+06	1.41893e+06	3.84106e+06	3.31671e+06	4.09939e+06	3.61056e+06	4.51111e+06	3.07455e+06	3.54571e+06	3.4472e+06	4.27484e+06	4.57697e+06	4.04832e+06	4.89442e+06	3.39971e+06	3.81151e+06	4.24874e+06	4.01889e+06	4.28102e+06	3.68599e+06	3.91395e+06	4.4457e+06	4.0122e+06
N.72	N.56	Galactose-5TMS	29.858	2127.5	15751.8	16095.1	21182.8	7228.99	25996.7	17833.3	7835.21	19798	21775.1	22037.8	21645.3	26386.2	18204.2	19059.9	18503.3	22048.2	23060.9	23415.8	18018.4	15469.2	18755.4	16355.8	19644.4	20939	22281.3	19768	29346.2	21776.9
N.73	N.57	Galactose-5TMS	29.941	2133.1	26399.5	26254.7	30622.7	11883.7	41443.1	29028.4	14944.7	31282	31830.5	32629.9	36067	37427	28338.6	29537.4	28039.7	33961.2	36924	36762.8	27729.4	24813.7	30495.9	24835.9	33653.7	32496	34470.5	35626.3	47056.4	34615.9
N.75	N.58	D-Ribose-5-phosphate MEOX 5TMS	31.086	2210.2	4968.29	4074.14	7339.56	1059.58	5698.95	5202.65	2729.84	5028.94	6730.84	6508.5	5637.94	6619.64	3174.86	4322.62	4563.87	6822.68	7170.53	7303.68	7731.89	5817.52	3706.45	4417.58	9069.48	4770.16	4319.96	4781.73	6596.83	5852.87
N.77	N.59	Fructose-6-phosphate-6TMS	32.408	2302.3	20034.7	16290.5	25849.6	5440.84	34651.7	24428.4	11556.3	41775	45222.1	54479	64754.6	70266.1	24114.7	34975.2	36318.9	45262.9	48467.2	38757.2	17402.7	17194.9	31456.8	28204.2	32893.3	37183.4	39470.2	53263.4	75751.6	58444.4
N.78	N.60	Mannose-6-phosphate-6TMS	32.576	2314.4	49059.7	39758	65664.3	14657.2	100148	69259.5	31766.8	133828	139723	208531	216871	214229	75458.1	105200	103886	142208	150349	115997	44006.4	43496	88769.6	84686.4	87879.7	119745	139505	202514	253771	204243
N.78	N.61	Glucose-6-phosphate-6TMS	32.829	2332.8	9270.06	8942.52	13215.9	3388.23	19469.6	14573.3	6823.8	25971	26150.9	38583.2	39385.5	43712.6	15639.9	20163.4	22796.2	26152	30007.5	21096	8270.25	9239.2	18256.4	17059.3	17229.4	25470.5	25882.3	38536.6	51350.8	41458.7
N.84	N.62	Myo-Inositol-5-phosphate MEOX 5TMS	33.839	2406.3	11089	10150.4	13255.7	2924.8	15334	11834.8	677.103	12971.2	15058	13375.2	14824.4	15887.9	9435.78	11635.7	12153.9	15236	15278.7	15422.4	11909.6	12305.4	13477.3	11029.1	14666.1	11378	13153.6	11765.7	16227.7	11268.4
N.93	N.63	Sucrose-8TMS	35.282	2515.7	77248.6	53216	119187	39172	65263	69331.1	46182.4	72780.8	79766	61476.3	73527.7	123085	60774.2	71908	71100.7	75754.1	78449.3	73257.8	109375	72801.1	66317	65774.3	90289.5	93984.9	64438.4	65821.9	61273.4	69372.1
N.93	N.64	Sucrose-8TMS	36.121	2581.5	18583.8	15426.9	26047.4	19360.9	14053	13964.8	17264.8	13691.2	16077.3	7788.1	19048.1	54780.6	14345	10418.9	18641.4	19557.7	19624	20217	16363.3	13669.8		6986.25	25339.3	27446.2	16644.4	14907.8	14381.1	14990.5
N.93	N.65	Sucrose-8TMS	36.722	2629.6	2.86062e+06	2.42652e+06	2.85795e+06	1.1836e+06	2.23149e+06	2.4762e+06	1.3833e+06	2.51333e+06	2.39444e+06	2.34171e+06	2.4556e+06	2.40681e+06	2.09858e+06	2.35364e+06	2.32555e+06	2.63643e+06	2.7181e+06	2.47821e+06	2.74302e+06	2.50218e+06	2.59727e+06	2.79932e+06	2.47372e+06	2.63717e+06	2.38004e+06	2.46563e+06	2.27447e+06	2.35024e+06
N.101	N.66	D-(+)-Trehalose α,α' dihydrate	38.017	2735.8	329094	187729	362182	45451.7	214979	231320	65570	240988	238132	223490	251360	310166	177711	225947	229210	286945	282566	250520	341327	204657	288176	314485	217015	262805	206543	256994	251292	211768
N.103	N.67	Melibiose-8TMS	38.377	2766.1	23416.7	26019.2	32703.6	6634.51	49210	35790.6	8834.1	40248.9	32076.7	30617.1	38711.2	36011.3	21390.1	26913.7	27486.5	37915.2	40487.9	42285.6	25705	34047.1	36533.1	25650	36595.7	29706.4	28650.2	27144.6	35863.3	25467.7
N.104	N.68	Maltose-4TMS, MEOX	38.511	2777.3	105725	81489	133683	11344.5	93222.6	83208.6	24314.9	111306	111075	113656	109978	157247	76716.9	100636	94545.9	135112	132119	107926	123228	89347.9	100211	98069.4	120178	122216	102919	116458	141203	111830
N.108	N.69	Galactinol-9TMS	40.45	2946.9	46384.9	36341.5	55775.5	702.495	27901.4	27792.9	8124.06	31403.1	28297	31790.2	32462.6	39008.7	23613.3	32146	33319.3	36947.6	41751.2	43327.8	49888.7	38808.9	25700.9	32597.8	57918.4	34129.1	30444	22788.2	32722.1	28944.6
N.108	N.70	Galactinol-9TMS	40.843	2982.2	6802.7	9181.58	6728.96	864.606	13705.4	14810.6	4503.22	16120.2	18858.1	57835.7	70115.7	36224	14879	17555.6	17475.1	23708.4	24444.8	28868.7	6467.25	11526.5	9979.72	4388.08	10811.3	7699.43	12901.4	47741.4	60774.5	33942.6
N.108	N.71	Galactinol-9TMS	41.492	3041.9	16990.6	14152.5	19161.7	229.463	15328.6	13205.9	4465.53	10934.2	11061.3	15932.9	13686	14130.9	10612.4	13151.3	12282.2	15462.9	16347.6	22005.2	18431.3	12487.5	15172.6	16757.1	16730.5	12854.6	12990.2	11988.4	14843.8	12124.3
N.110	N.72	Glucopyranose-5TMS	42.084	3097	34808.5	32543.8	42359.3	97.518	57394.7	41126.2	8935.61	45265.8	48903.4	47192.7	45983.1	47683.6	27540.7	41466.7	37534.5	50252.6	52012.1	51641	40715.5	35231.5	44387.4	34057.4	43301.7	41047.9	41127.1	36897	62990.2	40875.1
N.111	N.73	Sucrose, 8TMS derivative	44.634	3347.2	4659.39	3513.29	3526.75	621.843	3588.07	2816.51	709.813	3934.72	4436.93	3141.99	3614.04	2075.04	2193.72	3513.45	2964.7	3686.8	3829.43	2815.2	3642.67	3432.96	4197.34	3318.34	3742.58	3781.75	3386.39	3181.19	3197.19	3495.78
N.111	N.74	Sucrose, 8TMS derivative	44.821	3366.3	32795.8	21762.3	26249.3	446.6	23046	24676.9	1819.55	28006.2	23115.4	24335.6	23316.7	17367.3	9604.74	23744.8	20586.2	27542.1	33206.6	23408.8	20449.5	26801.3	30722.7	25487.6	21293.9	22764.5	19345.9	22444.3	20106	20307.4
N.112	N.75	Sucrose, 8TMS derivative	44.982	3382.8	51604.2	63130.3	62137.1	121.292	248311	153252	119.754	183529	226552	203247	231168	96083.8	29564.8	79121	80089.9	92903.3	99382.6	210115	141194	77409.1	52594.9	48981.5	84976.9	53475.9	75864.2	70953.9	232212	179662
N.113	N.76	Raffinose, 11TMS	45.056	3390.4	27430.2	22915.7	39366.7	1004.76	15102.6	24817.4	2847.02	20614	22082.7	26955.5	25759.6	45501.6	11794.3	22427.5	21823.8	30568	35542.3	19979.3	33820.7	22621.1	19813.1	23585	28740.6	35286.5	22428.6	24682.7	26677.2	25815.4
		Others
N.2	N.77	Decamethyltetrasiloxane	8.67	1052.8	130903	120827	124474	119391	102838	88677.2	149310	128552	135021	136342	125601	126235	89440.7	122220	135587	131340	126980	136626	132560	111869	105291	129749	126490	117196	117163	129771	125443	119980
N.3	N.78	Methyltris(trimethylsiloxy)silane	9.045	1068.6	134056	132999	131027	131334	138414	150819	151423	142531	151129	160217	148930	146152	180130	128538	127547	131438	136199	137203	137271	132704	144994	137341	142359	128746	142992	139106	137522	140419
N.9	N.79	Pentasiloxane, dodecamethyl-	11.518	1173	242356	219364	210346	129396	312228	239399	124665	244157	241950	240657	290250	196254	185661	200936	201650	263177	235862	247119	162115	213235	261950	197301	266510	198234	276278	173328	199403	181875
N.10	N.80	Diethylene glycol-2TMS	13.339	1249.7	8.55926e+06	8.54576e+06	8.77757e+06	4.74093e+06	9.09236e+06	8.82994e+06	5.1633e+06	9.47423e+06	9.13104e+06	9.47899e+06	9.30066e+06	9.29488e+06	7.46387e+06	8.78732e+06	8.58076e+06	8.89071e+06	9.03374e+06	8.76103e+06	9.16197e+06	8.85012e+06	9.34787e+06	8.93261e+06	1.02234e+07	8.37309e+06	8.87641e+06	8.90834e+06	8.51537e+06	8.45137e+06
N.12	N.82	Glycerol-3TMS	13.974	1276.5	118139	288933	137604	60432	142237	133567	70572	125023	154562	145383	138956	156976	107683	123682	115578	149319	148513	162033	139161	160058	123164	135368	156960	111809	137940	136557	148515	115369
N.14	N.83	Glycerol-3TMS	14.556	1301	9872.85	7745.28	7236.99	6560.61	6391.92	5989.26	7526.48	7711	11684.9	9310.77	7805.11	7318.21	5722.5	8122.65	7847.22	7464.8	7527.81	7713.98	7919.2	7571.69	7293.2	10446.8	7763.35	6849.84	7212.66	8589.16	7111.23	7665.34
N.47	N.84	Levoglucosan-3TMS	22.719	1696.2	55057.9	44316.6	78136.3	16029.8	70618.5	57665.9	23482.5	56564.7	57568.6	59898	70191	82181.7	60541.7	65192	63830.9	69652.6	62903.4	78991.9	78648.6	56770.7	42078.8	48856.3	66389.3	77721.8	65914.9	71055.6	73709.2	0
N.50	N.85	Adonitol-5TMS peak2	23.102	1717.5	245774	215681	265685	115631	257253	253999	108314	244965	261788	242257	243526	269095	193360	234103	218727	278557	289573	264941	259394	243447	266444	233915	274562	252302	248013	243964	287616	229630
N.51	N.86	1.4-butanediamine-4TMS	23.295	1728.3	24187.4	19334.3	15124.1	6666.4	35084.5	22835.4	3895.51	11385.1	15375	5776.3	8206.28	12145	12796.8	14014.1	13478.6	17547.9	21740.4	24566.3	11940.9	17503.5	27385.3	17328.6	27079.5	6966.01	8997.95	6059.36	8315.92	5046.17
N.107	N.87	Catechine-5TMS	39.735	2883.1	136189	176028	137834	22326	318833	200741	40707	206596	176747	194562	164908	126000	110195	152885	149366	202053	211604	208418	94114.9	170548	158723	143822	131055	181192	183735	158606	205858	149505
		Unknowns
N.22	N.88	Unknown(Carboxylic acid dv.)	15.867	1358.9	10642.4	20190.8	22591.5	27071.8	12561.5	13594.3	34207.8	9246.23	24293.6	10516.9	7230	23950	12467.8	8947.56	12352.8	20117.7	14117.2	12097	8701.18	14484.9	7212.23	7381.1	17809	12353.2	14797	9275.81	24764.5	9484.02
N.24	N.89	Unknown(carbonyl group)	16.194	1373.3	48523	17835.8	139105	29663.6	37540.5	24341.1	29736.2	39117.2	64816.6	38584.5	62334	171231	52461.2	56831.3	54727.8	73433.2	70662	54687.9	124031	30731.9	8930.13	17602.7	90896.3	170458	40175.5	59769.5	68056.8	74634.9
N.25	N.90	Unknown(carbonyl group)	16.276	1377	501.047	169.85	1693.3	132.383	243.044	494.844	514.88	1158.15	1418.84	1587.7	2604.76	3075.58	673.821	982.747	948.673	1070.95	1091.17	1290.11	1579.19	349.02	1465.85	250.591	1052.61	1383.75	1006.4	1806.1	1667.17	1809.61
N.35	N.91	Unknown(cinnamic acid dv.)	19.956	1552	29323.5	21584.3	55572	2758.01	21399.2	23828.2	2243.95	30580	24563.9	27721.7	27597.6	31465.3	14705.2	16681.7	30054.5	19788.4	14267.9	14841.3	62510.7	27393.8	3177.94	1373.98	25859.2	19463.2	21062.8	38102.5	22792.6	40934.7
N.38	N.92	Unknown(carboxylic acid dv.)	21.494	1630.9	46602.6	47689.1	43114.1	31425	45906.6	65269.6	31206.9	43141.1	45263.3	46057.3	42828	50588	100277	49222.3	44160.5	46320.5	44537.4	42155.7	51941.9	55016.2	59563.3	43472	47310.5	48794.4	43421.2	47174.8	50069.8	47009.8
N.43	N.93	Unknown(alpha amino acid)	22.449	16.81.8	2901.42	12255.1	8632.88	1475.59	5934.14	3647.27	4250.55	6646.89	13176.5	7107.77	4979.95	7618.2	8049.08	4299.97	5523.21	9803	10594.2	6508.08	3532.75	15272	5044.15	3005.97	12597.1	3632.44	10063.9	3986.32	28914.1	5448.68
N.54	N.94	Unknown(Carboxylic acid dv.)	24.312	1785.3	289637	275233	284826	312526	402061	439170	239784	265144	280662	270509	253871	311081	505639	320119	290774	290897	259045	315008	312309	348924	410647	294561	293540	379186	249975	326892	300133	312551
N.109	N.95	Unknown(primary alcohol)	41.824	3072.8	32559	31003.1	54942.3	262.824	51302.8	25572.6	64.4382	44290.7	48151.7	48241.5	64365.6	56575.3	12973.3	34918.8	36062.6	53090.9	64169.5	54781.6	42814.1	33157	20646.2	28235.3	51736.8	47176.6	59455.6	45714.6	51118.5	40239.3
N.30	N.96	Unknown	17.803	1447.4	64819.9	61106.5	61617.6	32226.2	67499.8	66929.1	33896.1	61085.9	62431.7	65772.7	45698.2	58917.1	60170.9	53820.2	53277.8	58307.4	69889.1	58653.2	55149.6	59578	69025.1	62464	53737.3	54680.2	54475.1	52801.5	56549	45367.1
N.34	N.97	Unknown	19.925	1550.5	13268.2	12995.2	11903.4	15312.7	24690	19680.2	11956.9	12866.8	12703.8	10807.7	10527.6	12126	17223.2	15334.6	14895.9	15011.2	11140.2	18420.5	10982.3	18763.6	17906.3	12199.5	15924.9	19061.3	11594	14974.6	14827.9	14201.1
N.46	N.98	Unknown	22.657	1692.9	292916	288824	305535	149459	321099	309847	160587	325441	319243	328322	325228	324359	259220	310451	296673	310821	319409	310794	323532	307980	327782	310591	352318	283544	304511	300626	291597	286619
N.67	N.99	Unknown	28.215	2020.6	291054	121604	120410	106725	236484	239943	62436.2	233456	239774	272634	281535	128807	174307	206644	203631	250779	262844	276366	208355	271766	262673	151968	358812	151363	269286	243470	316543	168739
N.68	N.100	Unknown	28.282	2025	1.82456e+06	1.64191e+06	2.2169e+06	730846	1.92799e+06	1.70816e+06	718078	1.94175e+06	2.07023e+06	1.93898e+06	2.09988e+06	2.58705e+06	1.57394e+06	1.84919e+06	1.76001e+06	2.35009e+06	2.44549e+06	2.13231e+06	2.12999e+06	1.74767e+06	1.91786e+06	1.76848e+06	2.19169e+06	2.0664e+06	2.01622e+06	2.09222e+06	2.44601e+06	1.91328e+06
N.74	N.101	Unknown	30.897	2197.1	45829.8	26989.6	110611	19517.9	48671.3	35664.7	24967.4	57532	55142.6	67996.6	65585.3	130325	47543.3	59990.3	57784.7	72106.2	74245.1	60699.6	107855	37549.4	25845.1	35165.7	87690.8	88927.5	47473.8	78398.6	73000.6	79801.5
N.79	N.102	Unknown	33.118	2353.8	11670.1	9971.89	20010.6	3996.28	12226.7	9749.09	5580.81	11714.4	15146.8	11295.7	11395	27495	9800.14	11966.7	12672.1	13540.2	15808.3	13187.6	14430.1	11563	11876.3	11283.8	15471	15652.7	10578.1	9788.36	13405	11315.5
N.80	N.103	Unknown	33.336	2369.6	19273.4	9744.3	57871.1	7554.38	9750.15	13927.7	10746.6	22589.6	26580	46009.3	45891.9	100403	29561.5	32204.2	30518.7	41041.5	30552.1	30874.5	51800.5	11351.7	5059.7	8025.4	48027.2	62038.4	24558.6	53130.5	50481.8	52940.2
N.81	N.104	Unknown	33.493	2381	9307.44	4102.35	68049.6	3409.06	20786	17781.5	6076.44	13726.4	40747.9	19796.9	40216.8	82187.9	15694.1	18670.8	19093.4	23088.2	25634.4	14564.3	55871.1	8016.25	18557.6	15979	40522.2	46196.9	9998.12	37751.9	28637.3	41258.3
N.82	N.105	Unknown	33.578	2387.2	9214.48	9187	68049.6	3934.84	20786	17781.5	4498.43	15575.6	40747.9	15067	40216.8	82187.9	9099.7	11583.3	12349.3	13796.5	14475.1	14860.2	55871.1	10666.9	18557.6	15979	40522.2	46196.9	11739.6	37751.9	23280.2	41258.3
N.85	N.106	Unknown	33.997	2418.2	3503	1646.98	4385.79	747.891	2889.56	3062.53	1216.92	4044.29	7471.84	3421.09	2026.37	6780.56	2511.44	1862.33	3602.6	2174.87	2657.73	3131.81	2038.74	3984.82	4976.44	1868.66	1431.7	1803.52	2478.62	4003.91	2067.24	2264.48
N.86	N.107	Unknown	34.187	2432.5	5844.89	6408.03	6453.35	2681.74	14113.8	12391.1	2026.79	8874.62	8263.31	9104.87	6529.08	6177.71	4624.58	5868.25	6056.46	7514.11	6854.1	10091.6	6346.75	9941.71	8563.3	6320.91	5060.6	5203.25	5703.04	6364.53	6595.79	6366.73
N.87	N.108	Unknown	34.256	2437.7	2698.04	1476.1	6938.98	1126.3	2420.4	2074.6	945.515	3962.11	3729.54	5544.85	3867.52	8998.36	2501.42	3423.77	3202.14	4597.19	5103.31	3726.85	5265.07	1485.37	1100.18	1150.17	4974.2	6444.54	2714.01	5252.2	5566.14	5290.42
N.88	N.109	Unknown	34.413	2449.5	3093.71	2559.52	6260.5	3451.87	4016.48	3002.04	3260.15	4784.29	4463.76	6841.77	4941.74	6756.65	3127.71	4320.7	3563.39	5714.64	4677.98	3231.77	3812.58	2997.8	5014.1	2715.83	3877.47	3997.52	7462.23	4732.09	5176.72	5508.04
N.89	N.110	Unknown	34.895	2485.9	3322.23	3135.75	3637.22	834.105	3418.83	3561.9	1276.83	3922.81	3787.88	3618.61	3652.92	3466.61	2220.15	3609.74	3763.94	3717.28	3241.69	3452.04	3487.24	3429.66	3762.45	3620.67	3620.68	3101.37	2986.85	3197.47	2981.17	2862.32
N.90	N.111	Unknown	34.996	2493.4	5778.68	9220.13	18298.2	1212.59	4537.9	4845.41	1708.88	6536.92	9605.41	8479.85	5633.32	16625.8	5939.82	7077.54	7218.33	9012.36	10238.4	4677.74	13343.8	13487	6946.03	4517.71	10076.5	4822.29	4944.64	4853.92	9571.28	6144.92
N.91	N.112	Unknown	35.151	2505.3	25082.2	25872.6	31739.7	3798.45	25161.9	22185.5	5764.81	38243.3	34904.3	36381.8	27154.9	27382.6	15643.9	23474.6	24297.9	34235.8	34901.7	19604.5	26818.3	35914.9	32345.2	21156.9	23049.2	23147.5	22459.4	25518.1	29472.8	25600.5
N.94	N.113	Unknown	35.498	2532.6	50204.4	53694.3	75631.4	6827.09	55135	48746	11000.6	85150	74630.3	78862.1	55058.1	58162.5	35109.5	50524.7	50075.9	69618.2	69891.1	37696.5	62734.4	79222.9	75058.3	44135.2	47908.4	48260.4	46017.8	53733	59780.5	52963.6
N.95	N.114	Unknown	35.971	2569.7	11117.1	10085.9	12110.2	3288.87	22566	13580.9	3316.34	11775.9	12608.9	15167.4	14267.2	11127.2	9288.67	12363.9	13187.7	15899.2	17043.9	21056	17021.9	10179.9	15693.1	12910.6	11753.6	13562.1	14827.5	14670.6	19332.1	12399.1
N.96	N.115	Unknown	36.278	2593.8	167931	174506	186653	120.209	178495	180560	50957.6	196185	193193	191106	189513	196595	128271	180661	171390	183930	185716	181215	185167	180440	197380	182665	211154	166226	176011	183108	173036	162533
N.97	N.116	Unknown	36.363	2600.5	18583.8	14639.9	25688.2	2619.06	15822.3	18144	4696.53	16470	17587.4	13689.8	19148.7	24144.3	13518.2	13436.9	15588.5	21010.6	23774.5	18505.7	18583.5	16961.9	21903.6	19200.5	13800	19738.9	20067.1	16959.4	21576.3	13991.1
N.98	N.117	Unknown	37.341	2679.8	180219	148450	221807	35180.6	148759	147046	42903.4	189020	181300	176027	169710	230409	108083	157257	155116	195388	215728	167773	201360	148953	178394	170273	184152	195478	168247	188859	209336	169228
N.99	N.118	Unknown	37.531	2695.2	190188	144075	250666	19243.8	150676	149633	48750.6	182698	191321	186127	181035	259923	121842	159938	163022	209963	218796	179646	216447	162339	185662	193794	186815	204981	173230	190377	211969	193099
N.100	N.119	Unknown	37.935	2729	45606.2	34184.4	202035	18818.7	49920.2	40435.1	12606.9	49303.2	45805.9	42786.7	41578.3	39866.8	27985.5	37553.1	37800.1	49928.7	44135.8	39566.1	177715	42452.8	51841.5	138474	47240.4	38621.8	44238.1	38191.4	48774.1	43659.4
N.102	N.120	Unknown	38.183	2749.8	514279	411699	718137	87093.7	416796	441831	142690	518708	543268	571569	553970	824193	360852	492098	476722	652050	672063	540509	652693	446591	502732	514160	568683	611216	489466	600603	691151	548834
N.105	N.121	Unknown	38.693	2792.6	217327	225862	254531	158.115	245026	247704	60680	280113	247909	250400	257187	255367	167451	239472	223633	245083	255209	232088	238332	254861	238997	238789	271129	214885	228150	241207	229549	220300
N.106	N.122	Unknown	39.199	2836.4	2896.34	3165.73	10318.9	224.89	1058.38	811.842	2304.46	4054.25	6534.01	2987.49	4766.23	19272.4	4358.72	4907.32	5143.11	5809.26	6420.78	5407.06	8436	2299.76	1742.07	1853.54	8524.32	11596.7	3809.77	5318.11	4140.3	6478.58
